# Supplementary material for: Association of lifetime e-cigarette and/or tobacco use and last year cannabis use among university students: A cross-sectional secondary analysis of a national survey
Source: PLOS Glob Public Health. 2022 May 25;2(5):e0000452. doi: 10.1371/journal.pgph.0000452 (PMC10022225; doi:10.1371/journal.pgph.0000452)
Supplement: S1 File — (LOG) [file pgph.0000452.s002.log]

--------------------------------------------------------------------------------------------------------------------------------------------------------------------
      name:  <unnamed>
       log:  /Users/dora/Propuesta para publicacion Q1/ecig propuesta de publicacion 2021/PLOS Global health Mayor Revision/Para respuesta de Revision mayor 19 ener
> o 2022/21 Enero tabas revisadas para Plos One/Documento Para Respuesta a Revisores/23 Enero 2022 VF5  AAAAA Tables 1 2 3  FINAL/25 Enero Documentos a Enviar a Plo
> s One Global Public Health /Revision Completa para enviar 25 01 2022 falta BD/DB Variable dictionary .log
  log type:  text
 opened on:  25 Jan 2022, 07:31:46

. codebook

--------------------------------------------------------------------------------------------------------------------------------------------------------------------
ID                                                                                                                                       Identificador de la Muestra
--------------------------------------------------------------------------------------------------------------------------------------------------------------------

                  Type: Numeric (double)

                 Range: [80046,102037]                Units: 1
         Unique values: 3,981                     Missing .: 0/3,981

                  Mean: 91612.2
             Std. dev.: 6892.91

           Percentiles:     10%       25%       50%       75%       90%
                          82202     86281     90262     98671    101565

--------------------------------------------------------------------------------------------------------------------------------------------------------------------
PAIS                                                                                                                                                     (unlabeled)
--------------------------------------------------------------------------------------------------------------------------------------------------------------------

                  Type: String (str2)

         Unique values: 1                         Missing "": 0/3,981

            Tabulation: Freq.  Value
                        3,981  "PE"

--------------------------------------------------------------------------------------------------------------------------------------------------------------------
UNIVERSIDAD                                                                                                                                              (unlabeled)
--------------------------------------------------------------------------------------------------------------------------------------------------------------------

                  Type: String (str4)

         Unique values: 10                        Missing "": 0/3,981

              Examples: "PE06"
                        "PE11"
                        "PE13"
                        "PE14"

--------------------------------------------------------------------------------------------------------------------------------------------------------------------
exp                                                                                                                                              FACTOR DE EXPANSION
--------------------------------------------------------------------------------------------------------------------------------------------------------------------

                  Type: Numeric (double)

                 Range: [7.486736,238.26852]          Units: 1.000e-06
         Unique values: 10                        Missing .: 0/3,981

                  Mean: 35.4287
             Std. dev.: 49.0608

           Percentiles:     10%       25%       50%       75%       90%
                        7.48674   11.8565   26.3788   32.2059   46.9748

--------------------------------------------------------------------------------------------------------------------------------------------------------------------
sex                                                                                                                                                              Sex
--------------------------------------------------------------------------------------------------------------------------------------------------------------------

                  Type: Numeric (double)
                 Label: sex

                 Range: [0,1]                         Units: 1
         Unique values: 2                         Missing .: 0/3,981

            Tabulation: Freq.   Numeric  Label
                        2,219         0  Femenine
                        1,762         1  Masculine

--------------------------------------------------------------------------------------------------------------------------------------------------------------------
energ_alcoholmix                                                                    Consumption of alcoholic beverages mixed with energy drinks in the las 12 months
--------------------------------------------------------------------------------------------------------------------------------------------------------------------

                  Type: Numeric (double)
                 Label: yes_no_nc

                 Range: [0,2]                         Units: 1
         Unique values: 3                         Missing .: 0/3,981

            Tabulation: Freq.   Numeric  Label
                        2,057         0  No
                          548         1  Yes
                        1,376         2  Has not consumed alcohol in the
                                         past 12 months

--------------------------------------------------------------------------------------------------------------------------------------------------------------------
ses                                                                                                                                             Socioeconomic status
--------------------------------------------------------------------------------------------------------------------------------------------------------------------

                  Type: Numeric (double)
                 Label: ses

                 Range: [0,2]                         Units: 1
         Unique values: 3                         Missing .: 0/3,981

            Tabulation: Freq.   Numeric  Label
                          375         0  Bad or very bad
                        2,732         1  Regular
                          874         2  Good or very good

--------------------------------------------------------------------------------------------------------------------------------------------------------------------
alcohol_12                                                                                                                 Alcohol consumption in the last 12 months
--------------------------------------------------------------------------------------------------------------------------------------------------------------------

                  Type: Numeric (double)
                 Label: no_yes

                 Range: [0,1]                         Units: 1
         Unique values: 2                         Missing .: 0/3,981

            Tabulation: Freq.   Numeric  Label
                        1,376         0  No
                        2,605         1  Yes

--------------------------------------------------------------------------------------------------------------------------------------------------------------------
ilsubst_no_marihuana                                                                                                       Ilicit drug use in lif (without cannabis)
--------------------------------------------------------------------------------------------------------------------------------------------------------------------

                  Type: Numeric (float)
                 Label: no_yes

                 Range: [0,1]                         Units: 1
         Unique values: 2                         Missing .: 0/3,981

            Tabulation: Freq.   Numeric  Label
                        3,735         0  No
                          246         1  Yes

--------------------------------------------------------------------------------------------------------------------------------------------------------------------
age_cat                                                                                                                                               Age categories
--------------------------------------------------------------------------------------------------------------------------------------------------------------------

                  Type: Numeric (float)
                 Label: age_cat

                 Range: [0,4]                         Units: 1
         Unique values: 5                         Missing .: 0/3,981

            Tabulation: Freq.   Numeric  Label
                          718         0  18 years
                        1,053         1  19-20 years
                          889         2  21-22 years
                          556         3  23-24 years
                          765         4  >25 years

--------------------------------------------------------------------------------------------------------------------------------------------------------------------
work_stud                                                                                                                                Work in adition to studying
--------------------------------------------------------------------------------------------------------------------------------------------------------------------

                  Type: Numeric (double)
                 Label: no_yes

                 Range: [0,1]                         Units: 1
         Unique values: 2                         Missing .: 0/3,981

            Tabulation: Freq.   Numeric  Label
                        2,496         0  No
                        1,485         1  Yes

--------------------------------------------------------------------------------------------------------------------------------------------------------------------
univ_studf                                                                                                                Failed subjects in his/her university life
--------------------------------------------------------------------------------------------------------------------------------------------------------------------

                  Type: Numeric (double)
                 Label: univ_studf

                 Range: [0,2]                         Units: 1
         Unique values: 3                         Missing .: 0/3,981

            Tabulation: Freq.   Numeric  Label
                        1,381         0  No
                        2,527         1  Yes
                           73         2  Does not apply

--------------------------------------------------------------------------------------------------------------------------------------------------------------------
parent_control                                                                                                                                      Parental control
--------------------------------------------------------------------------------------------------------------------------------------------------------------------

                  Type: Numeric (float)
                 Label: parent_control

                 Range: [0,3]                         Units: 1
         Unique values: 4                         Missing .: 0/3,981

            Tabulation: Freq.   Numeric  Label
                          887         0  None
                          723         1  Low
                        1,658         2  Moderate
                          713         3  High

--------------------------------------------------------------------------------------------------------------------------------------------------------------------
Audit_12m_problem                                                                                                      Problematic alcohol use in the last 12 months
--------------------------------------------------------------------------------------------------------------------------------------------------------------------

                  Type: Numeric (float)
                 Label: yes_no_nc

                 Range: [0,2]                         Units: 1
         Unique values: 3                         Missing .: 0/3,981

            Tabulation: Freq.   Numeric  Label
                        2,231         0  No
                          374         1  Yes
                        1,376         2  Has not consumed alcohol in the
                                         past 12 months

--------------------------------------------------------------------------------------------------------------------------------------------------------------------
tranq_12m                                                                                                                 Use of tranquilizers in the last 12 months
--------------------------------------------------------------------------------------------------------------------------------------------------------------------

                  Type: Numeric (double)
                 Label: no_yes

                 Range: [0,1]                         Units: 1
         Unique values: 2                         Missing .: 0/3,981

            Tabulation: Freq.   Numeric  Label
                        3,911         0  No
                           70         1  Yes

--------------------------------------------------------------------------------------------------------------------------------------------------------------------
cannabis_12m                                                                                                                      Cannabis use in the last 12 months
--------------------------------------------------------------------------------------------------------------------------------------------------------------------

                  Type: Numeric (float)
                 Label: no_yes

                 Range: [0,1]                         Units: 1
         Unique values: 2                         Missing .: 0/3,981

            Tabulation: Freq.   Numeric  Label
                        3,755         0  No
                          226         1  Yes

--------------------------------------------------------------------------------------------------------------------------------------------------------------------
ilegalsubst_life                                                                                                                             Ilicit drug use in life
--------------------------------------------------------------------------------------------------------------------------------------------------------------------

                  Type: Numeric (float)
                 Label: no_yes

                 Range: [0,1]                         Units: 1
         Unique values: 2                         Missing .: 0/3,981

            Tabulation: Freq.   Numeric  Label
                        3,660         0  No
                          321         1  Yes

--------------------------------------------------------------------------------------------------------------------------------------------------------------------
age_cannabis_ini                                                                                                                    Age of cannabis inititiation use
--------------------------------------------------------------------------------------------------------------------------------------------------------------------

                  Type: Numeric (double)

                 Range: [10,23]                       Units: 1
         Unique values: 14                        Missing .: 3,372/3,981

                  Mean: 18.5123
             Std. dev.: 2.45892

           Percentiles:     10%       25%       50%       75%       90%
                             15        17        18        20        22

--------------------------------------------------------------------------------------------------------------------------------------------------------------------
cannabis_availa                                                                                                       Availability of cannabis in the last 12 months
--------------------------------------------------------------------------------------------------------------------------------------------------------------------

                  Type: Numeric (double)
                 Label: no_yes

                 Range: [0,1]                         Units: 1
         Unique values: 2                         Missing .: 0/3,981

            Tabulation: Freq.   Numeric  Label
                        2,754         0  No
                        1,227         1  Yes

--------------------------------------------------------------------------------------------------------------------------------------------------------------------
cannabis_exposure                                                                                                Cannabis exposure opportunity in the last 12 months
--------------------------------------------------------------------------------------------------------------------------------------------------------------------

                  Type: Numeric (double)
                 Label: no_yes

                 Range: [0,1]                         Units: 1
         Unique values: 2                         Missing .: 0/3,981

            Tabulation: Freq.   Numeric  Label
                        3,425         0  No
                          556         1  Yes

--------------------------------------------------------------------------------------------------------------------------------------------------------------------
ecig_tobacco                                                                                                  e-cigarette and/or tobacco consumption pattern in life
--------------------------------------------------------------------------------------------------------------------------------------------------------------------

                  Type: Numeric (float)
                 Label: ecig_tobacco

                 Range: [0,3]                         Units: 1
         Unique values: 4                         Missing .: 0/3,981

            Tabulation: Freq.   Numeric  Label
                        1,862         0  None
                        1,533         1  Only tobacco
                           62         2  Only e-cigarette
                          524         3  Both

--------------------------------------------------------------------------------------------------------------------------------------------------------------------
cannabis_life                                                                                                                                   Cannabis use in life
--------------------------------------------------------------------------------------------------------------------------------------------------------------------

                  Type: Numeric (float)
                 Label: no_yes

                 Range: [0,1]                         Units: 1
         Unique values: 2                         Missing .: 0/3,981

            Tabulation: Freq.   Numeric  Label
                        3,372         0  No
                          609         1  Yes

--------------------------------------------------------------------------------------------------------------------------------------------------------------------
tobacco_12m                                                                                                                         Tobacco use in the las 12 months
--------------------------------------------------------------------------------------------------------------------------------------------------------------------

                  Type: Numeric (double)
                 Label: PTAB_ANO

                 Range: [0,1]                         Units: 1
         Unique values: 2                         Missing .: 0/3,981

            Tabulation: Freq.   Numeric  Label
                        2,780         0  NO
                        1,201         1  SI

--------------------------------------------------------------------------------------------------------------------------------------------------------------------
tobacco_life                                                                                                                                     Tobacco use in life
--------------------------------------------------------------------------------------------------------------------------------------------------------------------

                  Type: Numeric (double)
                 Label: no_yes

                 Range: [0,1]                         Units: 1
         Unique values: 2                         Missing .: 0/3,981

            Tabulation: Freq.   Numeric  Label
                        1,924         0  No
                        2,057         1  Yes

--------------------------------------------------------------------------------------------------------------------------------------------------------------------
e_cigarette_life                                                                                                                             e-cigarette use in life
--------------------------------------------------------------------------------------------------------------------------------------------------------------------

                  Type: Numeric (double)
                 Label: no_yes

                 Range: [0,1]                         Units: 1
         Unique values: 2                         Missing .: 0/3,981

            Tabulation: Freq.   Numeric  Label
                        3,395         0  No
                          586         1  Yes

. log close
      name:  <unnamed>
       log:  /Users/dora/Propuesta para publicacion Q1/ecig propuesta de publicacion 2021/PLOS Global health Mayor Revision/Para respuesta de Revision mayor 19 ener
> o 2022/21 Enero tabas revisadas para Plos One/Documento Para Respuesta a Revisores/23 Enero 2022 VF5  AAAAA Tables 1 2 3  FINAL/25 Enero Documentos a Enviar a Plo
> s One Global Public Health /Revision Completa para enviar 25 01 2022 falta BD/DB Variable dictionary .log
  log type:  text
 closed on:  25 Jan 2022, 07:32:03
--------------------------------------------------------------------------------------------------------------------------------------------------------------------
